# Supplementary material for: Case series: Effects of a ketogenic diet on cardiometabolic health in seven outpatients with bipolar disorder
Source: Front Nutr. 2025 Oct 7;12:1635489. doi: 10.3389/fnut.2025.1635489 (PMC12538888; doi:10.3389/fnut.2025.1635489)
Supplement: Supplementary file 2 [file Table_1.xlsx]

## Sheet: Sheet2
Outcome	n	Pre-KD, Mean	Pre-KD, SD	Post-KD, mean	Post-KD, SD	Change	Percent change
AGE, ug/ml	7	29.1143	6.6311	59.9714	15.6944	30.8571	105.986
Homocysteine, umol/L	7	10.9286	3.95125	12.8714	2.4288	1.94286	17.7778
Omega-3-index (%)	7	0.0799	0.0159666	0.0882571	0.0190971	0.00835714	10.4595
LDL-C, mg/dl	7	165.143	30.2127	179.429	27.0916	14.2857	8.65052
HDL-C, mg/dl	7	56.5714	23.8876	59.5714	25.5725	3	5.30303
Cholesterol, mg/dl	7	239.714	35.2501	246.857	31.7513	7.14286	2.97974
LDL/HDL ratio	7	3.37143	1.3124	3.41429	1.19084	0.0428571	1.27119
Weight, kg	7	88.3429	19.7801	84.29	16.1	-4.05	-4.58
HbA1c (%)	7	0.053	0.00535413	0.0498571	0.0019518	-0.00314286	-5.92992
TNF-a, pg/ml	7	18.0571	23.4191	16.7429	23.5255	-1.31429	-7.27848
Visceral fat (%)	7	6.74286	3.04951	6.05714	2.33941	-0.685714	-10.1695
Apo-lipoprotein B, g/L	7	1.31143	0.3153	1.17429	0.195947	-0.137143	-10.4575
Fat mass, kg	7	30.8286	14.0022	27.13	10.67	-3.7	-12
Lipoprotein (a), mg/dl	7	31.0857	31.4703	24.5143	21.6353	-6.57143	-21.1397
Nitrotyrosine, nmol/L	7	794	1021.68	568.714	448.656	-225.286	-28.3735
Triglycerides, mg/dl	7	134.229	135.92	93.6714	59.139	-40.5571	-30.215
MDA-LDL, U/L	7	96.6571	30.7044	59.8857	16.9333	-36.7714	-38.0432
HsCRP, mg/L	7	2.06571	1.87384	1.12857	1.23699	-0.937143	-45.3665
